# Supplementary material for: Maternal and Infant Determinants of Zinc Status and Zinc’s Association with Anthropometry in 3-Month-Old Bangladeshi Infants
Source: Nutrients. 2025 Oct 29;17(21):3393. doi: 10.3390/nu17213393 (PMC12610514; doi:10.3390/nu17213393)
Supplement: Supplementary file 1 [file nutrients-17-03393-s001.zip]

Archive with 1 entries (1 files):
- nutrients-3948737-supplementary.pdf
